# Supplementary material for: Selection of Stable Reference Genes for QRT-PCR in Tree Peony ‘Doulv’ and Functional Analysis of PsCUC3
Source: Plants (Basel). 2024 Jun 24;13(13):1741. doi: 10.3390/plants13131741 (PMC11243599; doi:10.3390/plants13131741)
Supplement: Supplementary file 1 [file plants-13-01741-s001.zip]

Archive with 1 entries (1 files):
- plants-3035401-supplementary.pdf
